# Supplementary material for: Phenoxazine-Dibenzothiophene Sulfoximine Emitters Featuring Both Thermally Activated Delayed Fluorescence and Aggregation Induced Emission
Source: Molecules. 2021 Aug 29;26(17):5243. doi: 10.3390/molecules26175243 (PMC8434553; doi:10.3390/molecules26175243)
Supplement: Supplementary file 1 [file molecules-26-05243-s001.zip]

Archive with 1 entries (1 files):
- molecules-1343283-supplementary.pdf
